# Supplementary material for: Tag-Free SARS-CoV-2 Receptor Binding Domain (RBD), but Not C-Terminal Tagged SARS-CoV-2 RBD, Induces a Rapid and Potent Neutralizing Antibody Response
Source: Vaccines (Basel). 2022 Oct 30;10(11):1839. doi: 10.3390/vaccines10111839 (PMC9692485; doi:10.3390/vaccines10111839)
Supplement: Supplementary file 1 [file vaccines-10-01839-s001.zip]

Archive with 1 entries (1 files):
- vaccines-1968055-supplementary.pptx
